# Supplementary material for: Effects of exogenous EBR on the physiology of cold resistance and the expression of the VcCBF3 gene in blueberries during low-temperature stress
Source: PLoS One. 2025 Feb 13;20(2):e0313194. doi: 10.1371/journal.pone.0313194 (PMC11825034; doi:10.1371/journal.pone.0313194)
Supplement: S1 Data — (XLSX) [file pone.0313194.s002.xlsx]

## Sheet: Sheet1
	buds			flowers			young fruits
EBR concentration	average value	significance	standard deviations	average value	significance	standard deviations	average value	significance	standard deviations
0	2.37275	d	0.01412	5.06984	d	0.18895	2.27566	d	0.14121
0.2	2.72328	bc	0.29433	5.4209	cd	0.29957	4.10741	c	0.25965
0.4	3.02037	a	0.00947	7.2582	a	0.2635	5.51799	a	0.03662
0.6	2.89286	ab	0.05629	6.45516	b	0.3218	4.68889	b	0.1875
0.8	2.53836	cd	0.0354	5.77526	c	0.41944	3.63862	c	0.1798
