# Supplementary material for: Effects of exogenous EBR on the physiology of cold resistance and the expression of the VcCBF3 gene in blueberries during low-temperature stress
Source: PLoS One. 2025 Feb 13;20(2):e0313194. doi: 10.1371/journal.pone.0313194 (PMC11825034; doi:10.1371/journal.pone.0313194)
Supplement: S2 Data — (XLSX) [file pone.0313194.s003.xlsx]

## Sheet: Sheet1
	buds			flowers			young fruits
EBR concentration	average value	significance	standard deviations	average value	significance	standard deviations	average value	significance	standard deviations
0	332.21	d	27.5431	645.225	c	46.7104	237.124	e	11.6882
0.2	427.191	b	26.5123	919.007	ab	27.015	300.281	c	7.59951
0.4	505.019	a	27.1948	1015.82	a	60.252	448.839	a	7.8566
0.6	364.719	cd	15.4424	995.037	a	33.1282	408.352	b	4.0781
0.8	408.801	bc	22.8168	823.736	b	43.5448	262.547	d	3.84712
