# Supplementary material for: Effects of exogenous EBR on the physiology of cold resistance and the expression of the VcCBF3 gene in blueberries during low-temperature stress
Source: PLoS One. 2025 Feb 13;20(2):e0313194. doi: 10.1371/journal.pone.0313194 (PMC11825034; doi:10.1371/journal.pone.0313194)
Supplement: S3 Data — (XLSX) [file pone.0313194.s004.xlsx]

## Sheet: Sheet1
	buds			flowers			young fruits
EBR concentration	average value	significance	standard deviations	average value	significance	standard deviations	average value	significance	standard deviations
0	259.753	e	7.29031	48.8889	e	2.1811	15.3951	e	0.13899
0.2	369.84	c	5.25943	125.765	b	3.13775	30.5309	c	0.22093
0.4	464.16	a	3.33031	148.506	a	0.705	50.179	a	2.00011
0.6	385.444	b	8.81108	105.519	c	3.78775	40.9012	b	1.69182
0.8	332.086	d	6.4831	85.4197	d	0.38012	28.3827	d	0.17503
