# Supplementary material for: Effects of exogenous EBR on the physiology of cold resistance and the expression of the VcCBF3 gene in blueberries during low-temperature stress
Source: PLoS One. 2025 Feb 13;20(2):e0313194. doi: 10.1371/journal.pone.0313194 (PMC11825034; doi:10.1371/journal.pone.0313194)
Supplement: S4 Data — (XLSX) [file pone.0313194.s005.xlsx]

## Sheet: Sheet1
	buds			flowers			young fruits
EBR concentration	average value	significance	standard deviations	average value	significance	standard deviations	average value	significance	standard deviations
0	0.0145967	a	0.000160946	0.0268075	a	0.0009207	0.0237574	a	0.00105835
0.2	0.0121521	d	0.00010806	0.0201831	b	0.000782723	0.0148347	c	0.000878235
0.4	0.0110064	e	2.9899e-05	0.0132305	c	0.000729743	0.010708	d	0.000960686
0.6	0.0134695	c	0.000200277	0.0184665	b	0.0011058	0.0182939	b	0.000751832
0.8	0.0140755	b	0.000108686	0.0253406	a	0.00135596	0.0191655	b	0.0010143
