# Supplementary material for: Effects of exogenous EBR on the physiology of cold resistance and the expression of the VcCBF3 gene in blueberries during low-temperature stress
Source: PLoS One. 2025 Feb 13;20(2):e0313194. doi: 10.1371/journal.pone.0313194 (PMC11825034; doi:10.1371/journal.pone.0313194)
Supplement: S5 Data — (XLSX) [file pone.0313194.s006.xlsx]

## Sheet: Sheet1
	buds			flowers			young fruits
EBR concentration	average value	significance	standard deviations	average value	significance	standard deviations	average value	significance	standard deviations
0	1.49206	a	0.07185	2.28601	a	0.0925	2.18118	a	0.07103
0.2	1.00816	c	0.04812	1.34717	c	0.03704	1.62472	c	0.07552
0.4	0.3551	e	0.0381	0.47256	e	0.01633	1.13265	d	0.09722
0.6	0.62358	d	0.0137	0.94966	d	0.02996	1.49433	c	0.22256
0.8	1.24694	b	0.03923	1.848	b	0.04822	1.85669	b	0.03994
