# Supplementary material for: Effects of exogenous EBR on the physiology of cold resistance and the expression of the VcCBF3 gene in blueberries during low-temperature stress
Source: PLoS One. 2025 Feb 13;20(2):e0313194. doi: 10.1371/journal.pone.0313194 (PMC11825034; doi:10.1371/journal.pone.0313194)
Supplement: S6 Data — (XLSX) [file pone.0313194.s007.xlsx]

## Sheet: Sheet1
	buds			flowers			young fruits
EBR concentration	average value	significance	standard deviations	average value	significance	standard deviations	average value	significance	standard deviations
0	390.434	e	10.5655	191.795	e	6.12165	105.046	d	6.55656
0.2	527.863	b	25.3156	223.782	b	1.44655	159.456	c	5.45456
0.4	531.681	a	7.65654	245.107	a	12.2166	169.897	a	3.51655
0.6	426.108	c	9.61562	218.254	c	8.21652	164.546	b	1.67812
0.8	421.106	d	16.6517	207.723	d	4.21652	158.754	c	2.35655
