# Supplementary material for: Effects of exogenous EBR on the physiology of cold resistance and the expression of the VcCBF3 gene in blueberries during low-temperature stress
Source: PLoS One. 2025 Feb 13;20(2):e0313194. doi: 10.1371/journal.pone.0313194 (PMC11825034; doi:10.1371/journal.pone.0313194)
Supplement: S7 Data — (XLSX) [file pone.0313194.s008.xlsx]

## Sheet: Sheet1
	buds			flowers			young fruits
EBR concentration	average value	significance	standard deviations	average value	significance	standard deviations	average value	significance	standard deviations
0	4.73333	d	1.42244	30.0667	d	4.58839	11.3	d	1.86815
0.2	12.2333	c	0.66583	35.3667	bc	1.15902	14.6333	c	2.51462
0.4	97	a	3.2078	43.8333	a	1.18462	43.6	a	0.2
0.6	23.9333	b	2.63122	38.4333	b	0.25166	26.8	b	0.17321
0.8	5.7	d	1.49332	33.2	cd	0.55678	11.8667	d	0.57735
