# Supplementary material for: Effects of exogenous EBR on the physiology of cold resistance and the expression of the VcCBF3 gene in blueberries during low-temperature stress
Source: PLoS One. 2025 Feb 13;20(2):e0313194. doi: 10.1371/journal.pone.0313194 (PMC11825034; doi:10.1371/journal.pone.0313194)
Supplement: S8 Data — (XLSX) [file pone.0313194.s009.xlsx]

## Sheet: Sheet1
	buds			flowers			young fruits
EBR concentration	average value	significance	standard deviations	average value	significance	standard deviations	average value	significance	standard deviations
0	7.5	e	1.90197	24.2667	d	2.21209	26.5333	e	1.22202
0.2	22.5	b	1.06888	36	b	3.27414	44.1333	c	2.20303
0.4	29.9833	a	3.69098	42.5333	a	1.90088	58.5333	a	0.61101
0.6	17.0333	c	1.67804	34.2	b	2	51.0667	b	1.8037
0.8	11.65	d	0.25	29.6667	c	1.10151	32.6667	d	2.83784
