# Supplementary material for: Effects of exogenous EBR on the physiology of cold resistance and the expression of the VcCBF3 gene in blueberries during low-temperature stress
Source: PLoS One. 2025 Feb 13;20(2):e0313194. doi: 10.1371/journal.pone.0313194 (PMC11825034; doi:10.1371/journal.pone.0313194)
Supplement: S9 Data — (XLSX) [file pone.0313194.s010.xlsx]

## Sheet: Sheet1
	buds			flowers			young fruits
EBR concentration	average value	significance	standard deviations	average value	significance	standard deviations	average value	significance	standard deviations
0	30.4026	d	1.96716	34.1425	e	0.783693	41.4576	d	0.621863
0.2	40.1783	b	3.96928	45.1337	b	0.236452	43.8561	c	0.0308386
0.4	45.1293	a	1.91432	48.8054	a	0.114554	48.7763	a	1.22736
0.6	37.1823	bc	1.00044	41.3739	c	0.876427	46.5108	b	0.0454579
0.8	33.1946	cd	2.03209	37.4718	d	0.421849	44.7887	c	0.258201
