# Supplementary material for: Effects of exogenous EBR on the physiology of cold resistance and the expression of the VcCBF3 gene in blueberries during low-temperature stress
Source: PLoS One. 2025 Feb 13;20(2):e0313194. doi: 10.1371/journal.pone.0313194 (PMC11825034; doi:10.1371/journal.pone.0313194)
Supplement: S10 Data — (XLSX) [file pone.0313194.s011.xlsx]

## Sheet: Sheet1
	buds			flowers			young fruits
EBR concentration	average value	significance	standard deviations	average value	significance	standard deviations	average value	significance	standard deviations
0	57.4925	e	3.02113	97.796	d	0.23709	338.393	e	0.273722
0.2	72.6169	c	0.0603202	151.294	c	1.20677	508.373	b	0.466284
0.4	90.7662	a	2.70315	179.756	a	0.189578	638.806	a	1.03932
0.6	80.4677	b	1.14121	159.602	b	2.5519	499.502	c	0.345977
0.8	66.6169	d	0.211252	99.3333	d	0.13868	440.408	d	4.71047
