# Supplementary material for: Effects of exogenous EBR on the physiology of cold resistance and the expression of the VcCBF3 gene in blueberries during low-temperature stress
Source: PLoS One. 2025 Feb 13;20(2):e0313194. doi: 10.1371/journal.pone.0313194 (PMC11825034; doi:10.1371/journal.pone.0313194)
Supplement: S11 Data — (XLSX) [file pone.0313194.s012.xlsx]

## Sheet: Sheet1
	buds			flowers			young fruits
EBR concentration	average value	significance	standard deviations	average value	significance	standard deviations	average value	significance	standard deviations
0	1.57521	e	0.101635	1.47618	d	0.156545	1	e	0.0846445
0.2	3.36304	c	0.0354645	1.7797	c	0.0665644	2.34979	c	0.0265789
0.4	7.41205	a	0.348441	3.05286	a	0.0856454	4.65255	a	0.0821316
0.6	6.54681	b	0.0412121	1.89051	b	0.113211	3.78372	b	0.181654
0.8	2.7357	d	0.0365465	1.52501	d	0.0923232	1.10418	d	0.165647
