# Supplementary material for: Effects of exogenous EBR on the physiology of cold resistance and the expression of the VcCBF3 gene in blueberries during low-temperature stress
Source: PLoS One. 2025 Feb 13;20(2):e0313194. doi: 10.1371/journal.pone.0313194 (PMC11825034; doi:10.1371/journal.pone.0313194)
Supplement: S12 Data — (XLSX) [file pone.0313194.s013.xlsx]

## Sheet: Sheet1
	Soluble sugar content	Soluble protein content	Proline content	Malondialdehyde content	Rate of superoxide anion production	Superoxide dismutase activity	Peroxidase activity	Catalase activity	Ascorbic acid content	Glutathione content	VcCBF3 gene expression
CK	2.37275	332.21	259.753	0.0145967	1.49206	390.434	4.73333	7.5	30.4026	57.4925	1.57521
CK	2.72328	427.191	369.84	0.0121521	1.00816	527.863	12.2333	22.5	40.1783	72.6169	3.36304
CK	3.02037	505.019	464.16	0.0110064	0.355102	531.681	97	29.9833	45.1293	90.7662	7.41205
CK	2.89286	364.719	385.444	0.0134695	0.623583	426.108	23.9333	17.0333	37.1823	80.4677	6.54681
CK	2.53836	408.801	332.086	0.0140755	1.24694	421.106	5.7	11.65	33.1946	66.6169	2.7357
CK	5.06984	645.225	48.8889	0.0268075	2.28601	191.795	30.0667	24.2667	34.1425	97.796	1.47618
CK	5.4209	919.007	125.765	0.0201831	1.34717	223.782	35.3667	36	45.1337	151.294	1.7797
CK	7.2582	1015.82	148.506	0.0132305	0.472562	245.108	43.8333	42.5333	48.8054	179.756	3.05286
CK	6.45516	995.037	105.519	0.0184665	0.94966	218.254	38.4333	34.2	41.3739	159.602	1.89051
CK	5.77526	823.736	85.4198	0.0253406	1.848	207.723	33.2	29.6667	37.4718	99.3333	1.52501
CK	2.27566	237.124	15.3951	0.0237574	2.18118	105.046	11.3	26.5333	41.4576	338.393	1
CK	4.10741	300.281	30.5309	0.0148347	1.62472	159.456	14.6333	44.1333	43.8561	508.373	2.34979
CK	5.51799	448.839	50.179	0.010708	1.13265	169.897	43.6	58.5333	48.7763	638.806	4.65255
CK	4.68889	408.352	40.9012	0.0182939	1.49433	164.546	26.8	51.0667	46.5108	499.502	3.78372
CK	3.63862	262.547	28.3827	0.0191655	1.85669	158.754	11.8667	32.6667	44.7887	440.408	1.10418
